# Supplementary material for: Red Blood Cell Classification Based on Attention Residual Feature Pyramid Network
Source: Front Med (Lausanne). 2021 Dec 14;8:741407. doi: 10.3389/fmed.2021.741407 (PMC8712440; doi:10.3389/fmed.2021.741407)
Supplement: Supplementary file 1 [file Data_Sheet_1.zip]

Archive with 73 entries (56 files):
- eval.py
- Figure7/
- Figure7/CS-ARFPN-ResNet50/
- Figure7/CS-ARFPN-ResNet50/layer2 conv.png
- Figure7/CS-ARFPN-ResNet50/layer2 pyramid.png
- Figure7/CS-ARFPN-ResNet50/layer3 conv.png
- Figure7/CS-ARFPN-ResNet50/layer3 pyramid.png
- Figure7/CS-ARFPN-ResNet50/layer4 conv.png
- Figure7/CS-ARFPN-ResNet50/layer4 pyramid.png
- Figure7/FPN-ResNet101/
- Figure7/FPN-ResNet101/layer2 conv.png
- Figure7/FPN-ResNet101/layer2 pyramid.png
- Figure7/FPN-ResNet101/layer3 conv.png
- Figure7/FPN-ResNet101/layer3 pyramid.png
- Figure7/FPN-ResNet101/layer4 conv.png
- Figure7/FPN-ResNet101/layer4 pyramid.png
- Figure7/S-ARFPN-ResNet101/
- Figure7/S-ARFPN-ResNet101/layer2 conv.png
- Figure7/S-ARFPN-ResNet101/layer2 pyramid.png
- Figure7/S-ARFPN-ResNet101/layer3 conv.png
- Figure7/S-ARFPN-ResNet101/layer3 pyramid.png
- Figure7/S-ARFPN-ResNet101/layer4 conv.png
- Figure7/S-ARFPN-ResNet101/layer4 pyramid.png
- Figure8/
- Figure8/CS-ARFPN-ResNet50.jpg
- Figure8/FPN-101.jpg
- Figure8/S-ARFPN-ResNet101.jpg
- Table1, Table2, Figure6/
- Table1, Table2, Figure6/count cell number.py
- Table3/
- Table3/CS-ARFPN-ResNet50.jpg
- Table3/FPN-ResNet101.png
- Table3/S-ARFPN-ResNet101.jpg
- Table4/
- Table4/CS-ARFPN-ResNet50.jpg
- Table5/
- Table5/Adam/
- Table5/Adam/CS-ARFPN-ResNet50.jpg
- Table5/Adam/FPN-ResNet101.jpg
- Table5/Adam/S-ARFPN-ResNet101.jpg
- Table5/Momentum/
- Table5/Momentum/CS-ARFPN-ResNet50.jpg
- Table5/Momentum/FPN-ResNet101.png
- Table5/Momentum/S-ARFPN-ResNet101.jpg
- Table6/
- Table6/Roi Align/
- Table6/Roi Align/CS-ARFPN-ResNet50.jpg
- Table6/Roi Align/FPN-ResNet101.png
- Table6/Roi Align/S-ARFPN-ResNet101.jpg
- Table6/RoI Pooling/
- Table6/RoI Pooling/CS-ARFPN-ResNet50.jpg
- Table6/RoI Pooling/FPN-ResNet101.jpg
- Table6/RoI Pooling/S-ARFPN-ResNet101.jpg
- Table7/
- Table7/Assessment data.xlsx
- Table7/params.py
- Table7/ResNet-101/
- Table7/ResNet-101/Cascade RCNN.jpg
- Table7/ResNet-101/CS-ARFPN.jpg
- Table7/ResNet-101/Faster RCNN.jpg
- Table7/ResNet-101/FPN.png
- Table7/ResNet-101/R-FCN-ResNet101.xlsx
- Table7/ResNet-101/RetinaNet-ResNet101.xlsx
- Table7/ResNet-101/S-ARFPN.jpg
- Table7/ResNet-50/
- Table7/ResNet-50/Cascade RCNN.jpg
- Table7/ResNet-50/Cascade_FPN.jpg
- Table7/ResNet-50/CS-ARFPN.jpg
- Table7/ResNet-50/Faster RCNN ResNet50.xlsx
- Table7/ResNet-50/FPN.jpg
- Table7/ResNet-50/R-FCN.jpg
- Table7/ResNet-50/RetinaNet-ResNet50.xlsx
- Table7/ResNet-50/S-ARFPN.jpg
