# Supplementary material for: Red Blood Cell Classification Based on Attention Residual Feature Pyramid Network
Source: Front Med (Lausanne). 2021 Dec 14;8:741407. doi: 10.3389/fmed.2021.741407 (PMC8712440; doi:10.3389/fmed.2021.741407)
Supplement: Supplementary file 1 [file Data_Sheet_1.zip › Table1, Table2, Figure6/count cell number.py]

import re
import os
import xml.etree.ElementTree as ET


class1 = 'schinocytes'
class2 = 'sicklecells'
class3 = 'spherocyte'
class4 = 'stomatocytes'
class5 = 'targetcells'
class6 = 'lowpigment'
class7 = 'elliptocytes'
class8 = 'edge'
class9 = 'normalrbc'
class10 = 'overlap'
class11 = 'highpigment'
class12 = 'srbc'
class13 = 'brbc'
class14 = 'teardropcells'
class15 = 'basophilicstippling'

annotation_folder = 'D:/VOC2007/Annotations'
# annotation_folder = '/home/.../VOC2007/Annotations/'
list = os.listdir(annotation_folder)


def file_name(file_dir):
    L = []
    for root, dirs, files in os.walk(file_dir):
        for file in files:
            if os.path.splitext(file)[1] == '.xml':
                L.append(os.path.join(root, file))
    return L


total_number1 = 0
total_number2 = 0
total_number3 = 0
total_number4 = 0
total_number5 = 0
total_number6 = 0
total_number7 = 0
total_number8 = 0
total_number9 = 0
total_number10 = 0
total_number11 = 0
total_number12 = 0
total_number13 = 0
total_number14 = 0
total_number15 = 0
total = 0
total_pic = 0

pic_num1 = 0
pic_num2 = 0
pic_num3 = 0
pic_num4 = 0
pic_num5 = 0
pic_num6 = 0
pic_num7 = 0
pic_num8 = 0
pic_num9 = 0
pic_num10 = 0
pic_num11 = 0
pic_num12 = 0
pic_num13 = 0
pic_num14 = 0
pic_num15 = 0


flag1 = 0
flag2 = 0
flag3 = 0
flag4 = 0
flag5 = 0
flag6 = 0
flag7 = 0
flag8 = 0
flag9 = 0
flag10 = 0
flag11 = 0
flag12 = 0
flag13 = 0
flag14 = 0
flag15 = 0


xml_dirs = file_name(annotation_folder)

for i in range(0, len(xml_dirs)):
    print(xml_dirs[i])
    # path = os.path.join(annotation_folder,list[i])
    # print(path)

    annotation_file = open(xml_dirs[i]).read()

    root = ET.fromstring(annotation_file)
    # tree = ET.parse(annotation_file)
    # root = tree.getroot()

    total_pic = total_pic + 1
    for obj in root.findall('object'):
        label = obj.find('name').text
        if label == class1:
            total_number1 = total_number1 + 1
            flag1 = 1
            total = total + 1
        # print("bounding box number:", total_number1)
        if label == class2:
            total_number2 = total_number2 + 1
            flag2 = 1
            total = total + 1
        if label == class3:
            total_number3 = total_number3 + 1
            flag3 = 1
            total = total + 1
        if label == class4:
            total_number4 = total_number4 + 1
            flag4 = 1
            total = total + 1
        if label == class5:
            total_number5 = total_number5 + 1
            flag5 = 1
            total = total + 1
        if label == class6:
            total_number6 = total_number6+1
            flag6 = 1
            total = total + 1
        if label == class7:
            total_number7 = total_number7+1
            flag7 = 1
            total = total + 1
        if label == class8:
            total_number8 = total_number8+1
            flag8 = 1
            total = total + 1
        if label == class9:
            total_number9 = total_number9+1
            flag9 = 1
            total = total + 1
        if label == class10:
            total_number10 = total_number10+1
            flag10 = 1
            total = total + 1
        if label == class11:
            total_number11 = total_number11+1
            flag11 = 1
            total = total + 1
        if label == class12:
            total_number12 = total_number12+1
            flag12 = 1
            total = total + 1
        if label == class13:
            total_number13 = total_number13+1
            flag13 = 1
            total = total + 1
        if label == class14:
            total_number14 = total_number14+1
            flag14 = 1
            total = total + 1
        if label == class15:
            total_number15 = total_number15+1
            flag15 = 1
            total = total + 1


    if flag1 == 1:
        pic_num1 = pic_num1 + 1
        # print("pic number:", pic_num1)
        flag1 = 0
    if flag2 == 1:
        pic_num2 = pic_num2 + 1
        flag2 = 0
    if flag3 == 1:
        pic_num3 = pic_num3 + 1
        flag3 = 0
    if flag4 == 1:
        pic_num4 = pic_num4 + 1
        flag4 = 0
    if flag5 == 1:
        pic_num5 = pic_num5 + 1
        flag5 = 0
    if flag6 == 1:
        pic_num6 = pic_num6+1
        flag6 = 0
    if flag7 == 1:
        pic_num7 = pic_num7+1
        flag7 = 0
    if flag8 == 1:
        pic_num8 = pic_num8+1
        flag8 = 0
    if flag9 == 1:
        pic_num9 = pic_num9+1
        flag9 = 0
    if flag10 == 1:
        pic_num10 = pic_num10+1
        flag10 = 0
    if flag11 == 1:
        pic_num11 = pic_num11+1
        flag11 = 0
    if flag12 == 1:
        pic_num12 = pic_num12+1
        flag12 = 0
    if flag13 == 1:
        pic_num13 = pic_num13+1
        flag13 = 0
    if flag14 == 1:
        pic_num14 = pic_num14+1
        flag14 = 0
    if flag15 == 1:
        pic_num15 = pic_num15+1
        flag15 = 0


print(class1, pic_num1, total_number1)
print(class2, pic_num2, total_number2)
print(class3, pic_num3, total_number3)
print(class4, pic_num4, total_number4)
print(class5, pic_num5, total_number5)
print(class6, pic_num6, total_number6)
print(class7, pic_num7, total_number7)
print(class8, pic_num8, total_number8)
print(class9, pic_num9, total_number9)
print(class10, pic_num10, total_number10)
print(class11, pic_num11, total_number11)
print(class12, pic_num12, total_number12)
print(class13, pic_num13, total_number13)
print(class14, pic_num14, total_number14)
print(class15, pic_num15, total_number15)


print("total", total_pic, total)
