# Supplementary material for: Red Blood Cell Classification Based on Attention Residual Feature Pyramid Network
Source: Front Med (Lausanne). 2021 Dec 14;8:741407. doi: 10.3389/fmed.2021.741407 (PMC8712440; doi:10.3389/fmed.2021.741407)
Supplement: Supplementary file 1 [file Data_Sheet_1.zip › Table7/Assessment data.xlsx]

## Sheet: Sheet1
		Schistocyte	Spherocyte	Stomatocytes	Target cells	Hypochromic	Elliptocytes	edge	Normal RBC	Overlap	Hyperchromic	Microcyte	Macrocyte	Teardrop cells	basophilicstippling	average
Cascade RCNN-50	Recall	0.2765	0.1777	0.3365	0.4479	0.3287	0.2974	0.2079	0.3375	0.5678	0.3898	0.1137	0.6114	0.4	0.5544	0.361
	Precision	0.3381	0.4494	0.878	0.88	0.595	0.6582	0.8399	0.6448	0.9774	0.685	0.3849	0.7565	0.7742	0.75	0.6865
	F1	0.3042	0.2547	0.4865	0.5935	0.4235	0.4097	0.3333	0.4431	0.7183	0.4968	0.1755	0.6762	0.5275	0.6375	0.4629
	AP															0.385
Faster RCNN-50	Recall	0.194	0.194	0.3458	0.5215	0.3851	0.3663	0.1503	0.4269	0.7798	0.4404	0.1511	0.6652	0.3917	0.5652	0.3984
	Precision	0.3985	0.7708	0.7456	0.5656	0.6723	0.8306	0.5836	0.9596	0.6286	0.3416	0.7513	0.6574	0.7123	0.5156	0.6524
	F1	0.2821	0.2609	0.4774	0.6137	0.4582	0.4742	0.2545	0.4931	0.8604	0.5179	0.2095	0.7056	0.4909	0.6303	0.4806
	AP	0.1701	0.1653	0.3867	0.5233	0.3589	0.362	0.1518	0.4002	0.7783	0.4243	0.1105	0.6841	0.4076	0.5918	0.3939
R-FCN-101	Recall	0.2414	0.2042	0.5257	0.6575	0.5883	0.4402	0.2385	0.5492	0.9905	0.5769	0.181	0.809	0.5739	0.8182	0.5282
	Precision	0.6222	0.8	0.9583	0.96	0.9173	0.8891	0.8773	0.909	0.9879	0.9043	0.6732	0.9435	0.9362	0.9375	0.88
	F1	0.3478	0.22	0.679	0.7231	0.7168	0.5888	0.375	0.6847	0.9892	0.7044	0.2853	0.8711	0.7116	0.7805	0.6198
	AP	0.2294	0.22	0.5508	0.7231	0.6152	0.4638	0.2438	0.5871	0.9893	0.6068	0.1823	0.8235	0.6097	0.8211	0.5476
RetinaNet-101	Recall	0.4471	0.6984	0.4393	0.681	0.6626	0.7899	0.7237	0.7469	0.9737	0.7336	0.7404	0.7608	0.5583	0.6413	0.6855
	Precision	0.4524	0.7633	0.3884	0.8102	0.6895	0.8082	0.9406	0.7225	0.9674	0.7256	0.7659	0.7705	0.7322	0.7973	0.7382
	F1	0.4497	0.7294	0.4123	0.74	0.6758	0.7989	0.818	0.7345	0.971	0.7296	0.7529	0.7656	0.6336	0.7108	0.7087
	AP															0.683
S-ARFPN-50	Recall	0.5517	0.7518	0.5486	0.6302	0.7649	0.8616	0.9784	0.8122	0.977	0.8012	0.8597	0.827	0.4652	0.7273	0.7541
	Precision	0.8534	0.7642	0.5079	0.6301	0.7836	0.8339	0.9821	0.7636	0.9627	0.7886	0.8232	0.7961	0.4116	0.708	0.7578
	F1	0.6702	0.7579	0.5275	0.6301	0.7741	0.8475	0.9802	0.7871	0.9698	0.7949	0.841	0.8113	0.4367	0.7175	0.7533
	AP															0.792
CS-ARFPN-101	Recall	0.6811	0.8028	0.5943	0.6575	0.7768	0.8659	0.9715	0.8087	0.9946	0.834	0.8614	0.827	0.513	0.8818	0.791
	Precision	0.7596	0.7672	0.6541	0.7164	0.794	0.8747	0.9894	0.7768	0.9659	0.7841	0.8395	0.8175	0.5756	0.7293	0.7889
	F1	0.7182	0.7846	0.6228	0.6857	0.7853	0.8703	0.9803	0.7924	0.98	0.8503	0.8222	0.5425	0.7984	0.7924	0.7875
	AP															0.833
RetinaNet-50	AP	0.5106	0.7449	0.3774	0.7212	0.6803	0.7707	0.7697	0.7142	0.895	0.6847	0.7186	0.7649	0.6058	0.6223	0.6843
CS-ARFPN-50	Recall	0.6811	0.8214	0.6972	0.7534	0.7714	0.8899	0.9872	0.8038	0.9662	0.8375	0.876	0.8563	0.5696	0.8364	0.811
	Precision	0.8404	0.7815	0.8532	0.8209	0.8548	0.8591	0.9872	0.8095	0.9636	0.7907	0.8414	0.7837	0.6859	0.7603	0.831
	F1	0.7524	0.8009	0.7673	0.7857	0.8109	0.8742	0.9872	0.8066	0.9649	0.8134	0.8584	0.8184	0.6223	0.7966	0.819
	AP	0.7864	0.8793	0.8395	0.8152	0.89	0.946	0.9965	0.88	0.9725	0.8823	0.9123	0.8931	0.631	0.8431	0.869
S-ARFPN-101	Recall	0.6638	0.8144	0.6571	0.7123	0.8191	0.8723	0.9736	0.8226	0.9919	0.8207	0.8857	0.8584	0.5478	0.7636	0.8002
	Precision	0.875	0.7888	0.7099	0.8814	0.8129	0.8827	0.9884	0.7865	0.9748	0.7952	0.8465	0.8184	0.7159	0.8571	0.8381
	F1	0.7549	0.8014	0.6825	0.7878	0.816	0.8775	0.981	0.8042	0.9833	0.8077	0.8657	0.8379	0.6207	0.8077	0.8163
	AP															0.86
Faster-rcnn-101	Recall	0.418	0.521	0.577	0.128	0.393	0.171	0.482	0.685	0.97	0.23	0.426	0.7	0.188	0.369	0.447
	Precision	0.64	0.714	0.804	0.247	0.75	0.527	0.671	0.78	0.974	0.897	0.718	0.752	0.419	0.725	0.687
	F1	0.506	0.603	0.672	0.169	0.515	0.258	0.561	0.728	0.972	0.366	0.534	0.726	0.259	0.489	0.526
	AP															0.434
R-FCN-50	AP	0.625	0.603	0.695	0.178	0.591	0.261	0.572	0.875	0.988	0.273	0.569	0.806	0.205	0.475	0.551
Cascade RCNN-101	AP	0.157	0.149	0.357	0.533	0.342	0.337	0.371	0.371	0.941	0.416	0.097	0.672	0.45	0.63	0.416
