# Supplementary material for: Red Blood Cell Classification Based on Attention Residual Feature Pyramid Network
Source: Front Med (Lausanne). 2021 Dec 14;8:741407. doi: 10.3389/fmed.2021.741407 (PMC8712440; doi:10.3389/fmed.2021.741407)
Supplement: Supplementary file 1 [file Data_Sheet_1.zip › Table7/params.py]

from tensorflow.python import pywrap_tensorflow
import os
import numpy as np
model_dir = "/public/home/stu10/SWQ/FPN_Tensorflow-master12/output/trained_weights/FPN_Res101_20181201/"
checkpoint_path = os.path.join(model_dir, "voc_109999model.ckpt")
reader = pywrap_tensorflow.NewCheckpointReader(checkpoint_path)
var_to_shape_map = reader.get_variable_to_shape_map()
total_parameters = 0
for key in var_to_shape_map:#list the keys of the model
    # print(key)
    # print(reader.get_tensor(key))
    shape = np.shape(reader.get_tensor(key))  #get the shape of the tensor in the model
    shape = list(shape)
    # print(shape)
    # print(len(shape))
    variable_parameters = 1
    for dim in shape:
        # print(dim)
        variable_parameters *= dim
    # print(variable_parameters)
    total_parameters += variable_parameters

print(total_parameters)

def count_flops(graph):
    flops = tf.profiler.profile(graph, options=tf.profiler.ProfileOptionBuilder.float_operation())
    print('FLOPs: {}'.format(flops.total_float_ops))
