# Supplementary material for: Red Blood Cell Classification Based on Attention Residual Feature Pyramid Network
Source: Front Med (Lausanne). 2021 Dec 14;8:741407. doi: 10.3389/fmed.2021.741407 (PMC8712440; doi:10.3389/fmed.2021.741407)
Supplement: Supplementary file 1 [file Data_Sheet_1.zip › Table7/ResNet-101/R-FCN-ResNet101.xlsx]

## Sheet: Sheet1
	Schistocyte	Spherocyte	Stomatocytes	Target cells	Hypochromic	Elliptocytes	edge	Normal RBC	Overlap	Hyperchromic	Microcyte	Macrocyte	Teardrop cells	basophilicstippling	average
Recall	0.2414	0.2042	0.5257	0.6575	0.5883	0.4402	0.2385	0.5492	0.9905	0.5769	0.181	0.809	0.5739	0.8182	0.5282
Precision	0.6222	0.8	0.9583	0.96	0.9173	0.8891	0.8773	0.909	0.9879	0.9043	0.6732	0.9435	0.9362	0.9375	0.88
F1	0.3478	0.22	0.679	0.7231	0.7168	0.5888	0.375	0.6847	0.9892	0.7044	0.2853	0.8711	0.7116	0.7805	0.6198
AP	0.2294	0.22	0.5508	0.7231	0.6152	0.4638	0.2438	0.5871	0.9893	0.6068	0.1823	0.8235	0.6097	0.8211	0.5476
